# Supplementary material for: SARS-CoV-2 and chronic myeloid leukemia: a systematic review
Source: Front Med (Lausanne). 2024 Jan 24;10:1280271. doi: 10.3389/fmed.2023.1280271 (PMC10847560; doi:10.3389/fmed.2023.1280271)
Supplement: Supplementary file 1 [file Table_1.xlsx]

## Sheet: Sheet1
reference	Age	gender	number of patients	duration of disease (CML)	CML phase	current CML treatment (TKI)	Treatment hold or continued	comorbidities	prioir vaccination	numbrt of doses	Sars-cov-2 varient	prior infection with sars-cov-2 / varient	disease severity (WHO)	Oxygen requirment	Treatment for covid received	duration of hospital stay	ICU admission	thrombosis	survived with full recovery or with sequele
35	41	Female	1	newly diagnosed	chronic phase	Flumatinib	not mentioned	HTN	not mentioned	not mentioned	not mentioned	not mentioned	Common	non	not mentioned	34	non	not mentioned	Cured
35	47	Male	1	121 months	Accelerated phase	HQP1351	not mentioned	non	not mentioned	not mentioned	not mentioned	not mentioned	Mild	non	not mentioned	16	non	not mentioned	cured
35	46	Female	1	27 months	Accelerated phase	Imatinib	not mentioned	Diabetes	not mentioned	not mentioned	not mentioned	not mentioned	Common	non	not mentioned	15	non	not mentioned	cured
35	65	Male	1	23 months	chronic phase	Imatinib	not mentioned	HTN	not mentioned	not mentioned	not mentioned	not mentioned	Common	non	not mentioned	47	non	not mentioned	cured
35	89	Female	1	133 months	chronic phase	Imatinib	not mentioned	Coronary heart disease	not mentioned	not mentioned	not mentioned	not mentioned	Critical	yes	not mentioned	7	Yes	not mentioned	Dead
36	29	Female	1	3 years	chronic phase	dasatinib	continued same dose	non	non	non	not mentioned	not mentioned	fever without respiratory symptoms	non	Antibiotics + paracetamol PRN	not mentioned	non	non	full recovery
37	55	Male	1	not mentioned	not mentioned	imatinib 400 mg	not mentioned	polyarthritis and ulcerative colitis	not mentioned	not mentioned	not mentioned	not mentioned	not required oxygen	non	LMWH hydroxychloroquine plus lopinavir/ritonavir + ceftriaxone and azithromycin. after 7 days darunavir 800 mg/day was added then methylprednisolone 20 mg/m2 q12 was added for skin rash then intravenous immunoglobulins (IVIG)	>9 days not specifically defined	not mentioned	not mentioned	survived developed autoimmune hemolytic anemia and possible hlh
38	62	Male	1	not mentioned	not mentioned	dasatinib	not mentioned	stage IV CKD, HTN, DM	not mentioned	not mentioned	not mentioned	not mentioned	severe with intubation	intubation and mechanical ventilation in the CML patient	CONVALESCENT PLASMA, oxygen	61 days for the CML patient	yes	not mentioned	respiratory Failure and intubation, discharged to skilled nursing facility with no oxygen requirement
39	28	Female	1	6 months	blastic transformation, blast percentage of 90%	TKI name was not mentioned	not mentioned	non	non	not mentioned	not mentioned	not mentioned	very severe	Non rebreather face mask 15 L , non-invasive ventilation at 50% FIO2	hydroxychloroquine 200 mg 3 times a day, azythromycin 500mg the first day then 250mg per day, methylprednisone at 80mg a day for 7 days and curative anticoagulation treatment including enoxaparin 100 UI/kg (1mg/kg) twice a day	12 days then transferred to hematology ward for AML treatment	1 week	none, but patient had DIC	patient had DIC ,AML : transferred to hematolgy ward to treat AML, fully recovered from COVID
40	52	Male	1	not mentioend	chronic phase	Imatinib then hydroxycarbamide	not mentioned	not mentioned	non	not mentioned	not mentioned	not mentioned	severe	non-invasive ventilation support with continuous positive airway pressure (CPAP).	liponavir and ritonavir , broad-spectrum antibiotics then 600 mg tocilizumab intravenously,	19 days on Oxygen therapy (discharge not mentioned)	not mentioned but most likely not admitted giving his hematologic malignancy Hx.	(CTPA rule out PE)	not required Oxygen
41	65	male	1	4 years	accelerated phase	dasatinib 100 mg	hold	not mentioned	not mentioned	not mentioned	not mentioned	not mentioned	Critical	non-rebreather and BIPAP and improved	hydroxychloroquine 400 mg orally daily, azithromycin 500 mg p.o. daily, oseltamivir 150 mg p.o. b.i.d., based on local COVID-19 management protocol, and piperacillin/tazobactam 4,500 mg i.v and then his condition worsened and they added ritonavir plus lopinavir 500 mg orally daily for 14 days, tocilizumab 400 mg i.v. single dose, and methylprednisolone 40 mg i.v. every 12 h for 5 days	30 days	yes	none	full recovery
42	46	male	1	not mentioned	chronic phase	imatinib	not mentioned	none	notmentioned	not mentioned	not mentioned	not mentuined	Critical	yes , required intubation	oxygen therapy and azithromycin, broad spectrum antibiotics	11 days and then died	yes	none	AKI, Rhabdomyolysis, died
43	57	Male	1	10 years	chronic phase	Imatinib	ritonavir which has interaction with imatinib leading to increasing effect of imatinib, we reduced dose of imatinib by 50%, 200 mg OD till he finished antiviral therapy	DM	not mentioned	not menitoned	not mentioned	not mentioned	severe	intubated on 50% FiO2	hydroxyclorouquine, azithromycin, ceftriaxone then after 5 days of admission Therapeutic dose of anticoagulation of enoxaparin Methylprednisolone 40 mg IV q12h, lopinavir/ritonavir 400/100 mg q12h oral for 14 days, ribavirin 400 mg q12 h oral for 14 days, interferon Beta 1-b 8MIU SC every other day for 3 doses.	2 days before ICU then 8 days in ICU. after that not mentioned how much he stayed, around 14 days	8 days	non but kept on full anticoagulation as severe COVID	developed DKA in ICU, fully recovered
44	median age was 51 years	10 F , 6 M	16	variable	chronic phase	3 patient on nilotinib and 4 patient on dasatinib and 9 patients on imitinib	Chemotherapy was withheld and restarted 39 days following the first positive test but imatinib was continued	Hypertension was the most common comorbid disease observed in both groups (43.8%)	not mentioned	not mentioned	not mentioned	not mentioned	only 1 out pf 16 patient required ICU admission	only 1 out of 16 patient required Mechanical ventilation	not mentiioned	not mentioend	only 1 out of 16 patient required icu admission	nit mentioned	one patient died The case fatality rate (CFR) was 6.3%
45	62	Male	1	2 years	not mentioned	Imatinib	not mentioned	non	not mentioned	not mentioned	not mentioned	not mentioend	not mentioend	not mentioend	not mentioned	not mentioend	no ICU admission	not mentioend	not mentioend
46	42	female	1	recent diagnosis	blast crisis	imatinib was resumed	not mentioned	HTN, Smoking	not mentioned	not mentioned	not mentioned	not mentioned	not mentioned exactly but tested routinely and found to have lung involvement	not mentioned	not mentioned	39 days from time of Dx till next treatment	no	no	resolved
47	variable : not mentioned about CML patient	not mentioned	1	not mentioend	not mentioend	not mentioned	not mentioned	not mentioned	not mentioned	not mentioned	not mentioned	not mentioned	not mentioned	intubated	not mentioned	not mentioned	ICU admission	not mentioend	Dead
48	70-79 (age froup)	Male	1	not mentioend	not mentioend	Dasatinib (before treated with imatinib)	not mentioned	not mentioned	not mentioned	not mentioned	not mentioned	not mentioned	not severe	NIL	not mentioned	not mentioned	non	not mentioned	Resolved
49	median age 54	55% male	110	not mentioned	not mentioned	Five (5%) pts were taking bosutinib, 12 (11%) dasatinib, 39 (36%) imatinib, 17 (16%), nilotinib, 2 (2%) ponatinib, 1 (1%) HQP1315 and 1 pt (1%) was treated with an unknown TKI. Eighteen (16%) pts were untreated at the time of COVID-19 diagnosis, 8 due to elective treatment discontinuation (TFR) and 10 for other reasons (toxicity (5), stem cell transplantation (1), unknown (1) and newly diagnosed …	not mentioned	not mentioned	not mentioned	not mentioned	not mentioned	not mentioned	asymptomatic in 8 cases (7%). In the 102 symptomatic pts (93%), COVID-19 was considered as mild (no hospitalization) in 49 cases (45%), moderate (hospitalization) in 19 cases (17%), severe (intensive care) in 19 cases (17%) and of unknown severity in 15 cases (14%).	not mentioend	not mentiioned	not mentioned	none	not mentioned	death n=12
50	median age 48 (22-79)	61% Male n= 56 - 39% Female n= 35	92	variable	87 chronic phase, acceleratd 3	Variable : Tyrosine Kinase Dasatinib/Nilotinib 37 imatinib in 39		42.3% have at least one comorbidity (39 patients)	not mentioned	not mentioned	not mentioned	1 patient has reinfection	Assymptomatic/Mild/moderate n= 73. ,severe in n=8 ,	variable	not mentioned	variable	only mentioned 26% were severe	not mentioned	11 death.
51	46	female	1	3 year	blast crisis	dasatinib	not mentioned	myelofibrosis	not mentioned	notmentioned	not mentioned	not mentioned	mild	none	antiviral therapy including arbidol (200 mg three times daily), oseltamivir (75 mg twice daily), ribavirin (500 mg every 12 hours), and interferon-alpha-2b inhalation (5 million units twice daily) and convalescent plasma	14 days	no	none	full recovery
52	88	Female	1	7 years	chronic	Imatinib	continued	hypertension, generalized arteriosclerosis	not mentioend	not mentioend	not mentioned	not mentioned	mild	non	non	-	non	non	full recovery
52	43	Male	1	since 2006 (14 years)	ELTS 2,0525	Imatinib	not mentioned	non	not mentioned	not mentioend	not mentioned	not mentioned	mild	non	Amoxicillin + Clavulanic acid	-	non	non	full recovery
52	47	Male	1	since 2010 (10 years)	deep molecular response	bosutinib since 2015 (At the diagnosis of CML in 2010, this patient was treated with imatinib first line, was switched later to nilotinib second line and dasatinib third line without achieving major molecular response (no mutation was identified))	not mentioned	NSTEMI subtotal CX occlusion, PCI in 2015	not mentioned	not mentioend	not mentioned	not mentioend	mild	non	Azithromycin	-	non	non	full recovery
53	37	Male	1	not mentioend	chronic phase	Imatinib	continued	non	not mentioned	not mentioned	not mentioned	not mentioned	mild	not mentioned	HCQ, Clarithromycin, Enoxaparin, ceftriaxone	4 days	non	not mentioned	Full recovery
53	32	Female	1	not mentioend	chronic phase , DMR	Nilotinib	withhold, due to prolonged QT	non	not mentioned	not mentioned	not mentioned	not mentioned	mild	non	HCQ, Azithromycin	7 days	non	not mentioned	Full recovery
53	75	Male	1	not mentioend	chronic phase , DMR	Imatinib	continued	HTN, BPH, IHD	not mentioned	not mentioned	not mentioned	not mentioned	mild	non	Favipiravir, Enoxaparin	7 days	non	not mentioned	Full recovery
53	86	Female	1	not mentioend	chronic phase , DMR	Nilotinib	withhold, due to prolonged QT	HTN, Hypothyroidism, IFG	not mentioned	not mentioned	not mentioned	not mentioned	moderate	not mentioned	HZQ, Azithromycin, Enoxaparin	12 days	not mentioned	not mentioned	Acute Kidney Injury, Full recovery
53	33	Male	1	not mentioend	chronic phase , DMR	Imatinib	withhold	stage 3 CKD, HTN	not mentioned	not mentioned	not mentioned	not mentioned	mild	non	Oseltamivir, Enoxaparin	10 days	not mentioned	not mentioend	Full recovery
54	average age 58 for the whole study not only CML patients	N/A	24	variable	of the 5 who died 3 in blastic phase	not mentioend	not mentioned	not mentioned about CML patients	not mentioned	not mentioned	not mentioned	not mentioned	variable	not mentioend	many lines mostly Dexamethasone	not mentioend	not mentioned for CML patients	not mentioned	5 patients died
55	62	Female	1	newly diagnosed	chronic phase	started on imatinib after 5 days of Dx (once antiviral finished)	imatinib, started after completing 5 days of remdesivir treatment at 100 mg	not mentioned	not mentioned	not mentioned	not mentioned	not mentioned	mild	non	remdesivir treatment at 100 mg for ffive consecutive days	18 (5 on remdisivir and 13 on imtinib)	non	non	full recovery, Pneumonia was completely gone after two and a half months
56	42	Male	1	14 years	Chronic phase major molecular response	Dasatinib since	continued	non	not mentioned	not menitoned	not mentioned	not mentioned	mild	non	non	Home	non	non (CTPA rule out PE)	full recovery and resolved symptoms after 2 weeks
57	aged 26 to 84 years (median, 66.0 y)	N/A	7	not mentioned	not mentioned	not mentioend	not mentioned	cardiac comorbidities in 47 patients (49.0%), chronic lung diseases in 9 (9.4%), liver diseases in 3 (3.1%), and kidney diseases in 4 (4.2%). Twenty-one patients (21.9%) diabetes mellitus	not mentioned	not mentioned	not mentioned	not mentioned	6 patient had asymptomatic to moderate covid 19, 1 patient had severe to critical	not mentioend	not mentioned	not mentioend	not mentioned for CML patients	not mentioend	not mentioned for CML patient
the table shows included articles with CML patients with SARS-COV2 in the prevaccination period
References
35 Li W, Wang D, Guo J, Yuan G, Yang Z, Gale RP, You Y, Chen Z, Chen S, Wan C, Zhu X. COVID-19 in
persons with chronic myeloid leukaemia. Leukemia. 2020 Jul;34(7):1799-804.
36 Abruzzese E, Luciano L, D'Agostino F, Trawinska MM, Pane F, De Fabritiis P. SARS-CoV-2 (COVID-19)
and chronic myeloid leukemia (CML): a case report and review of ABL kinase involvement in viral
infection. Mediterranean Journal of Hematology and Infectious Diseases. 2020;12(1).
37 Sorà F, Chiusolo P, Laurenti L, Innocenti I, Autore F, Alma E, Viscovo M, Fusco D, Maresca M,
Tumbarello M, Sica S. SARS CoV 2 infection in chronic myelogenous leukemia: severe hematological
presentation. Transfusion and Apheresis Science. 2020 Dec 1;59(6).
38 Fung M, Nambiar A, Pandey S, Aldrich JM, Teraoka J, Freise C, Roberts J, Chandran S, Hays SR,
Bainbridge E, DeVoe C. Treatment of immunocompromised COVID‐19 patients with convalescent
plasma. Transplant Infectious Disease. 2021 Apr;23(2):e13477.
39 Mounir L, Mehdi S, Kawtar F, Akram M, Youness ET, Meryem T, Othmane JT, Imane E, Hanane E,
Boubakar C, Marieme C. Severe COVID-19 infection in a patient with a blastic transformation of a
chronic myeloid leukemia and severe treatment-induced immunosuppression: a case report. The Pan
African Medical Journal. 2020;37(Suppl 1).
40 Ranger A, Haji R, Kaczmarski R, Danga A. Interleukin‐6 Blockade Treatment for COVID‐19 associated
Cytokine Release Syndrome in a Patient with Poorly Controlled Chronic Myeloid Leukaemia. British
journal of haematology. 2020 August 1.
41 Abdalhadi AM, Alshurafa A, Alkhatib M, Abou Kamar M, Yassin MA. Confirmed Coronavirus Disease-
19 (COVID-19) in a Male with Chronic Myeloid Leukemia Complicated by Febrile Neutropenia and Acute
Respiratory Distress Syndrome. Case Reports in Oncology. 2020;13(2):569-77.
42 Solís JG, Pineda AE, Minutti PA, Sánchez AA. Case report: rhabdomyolysis in a patient with COVID-19:
a proposed diagnostic-therapeutic algorithm. The American Journal of Tropical Medicine and Hygiene.
2020 Sep;103(3):1158.
43 Ibrahim R, Chatzis GP, Korayem MA, Mansour MK. Management of Chronic Myeloid Leukemia with
Sever COVID 19: A Case Report. Open Access Macedonian Journal of Medical Sciences. 2020 Sep
15;8(T1):304-8.
44 Başcı S, Ata N, Altuntaş F, Yiğenoğlu TN, Dal MS, Korkmaz S, Namdaroğlu S, Baştürk A, Hacıbekiroğlu
T, Doğu MH, Berber I. Outcome of COVID-19 in patients with chronic myeloid leukemia receiving
tyrosine kinase inhibitors. Journal of Oncology Pharmacy Practice. 2020 Oct;26(7):1676-82.
45 Ector GI, Huijskens EG, Blijlevens N, Westerweel PE. Prevalence of COVID-19 diagnosis in Dutch CML
patients during the 2020 SARS-CoV2 pandemic. A prospective cohort study. Leukemia. 2020
Sep;34(9):2533-5.
46 Höllein A, Bojko P, Schulz S, Neitz J, Stötzer O, Pihusch R, Abedinpour F, Schmidt B, Hentrich M.
Characteristics and outcomes of patients with cancer and COVID-19: Results from a cohort study. Acta
Oncologica. 2021 Jan 2;60(1):24-7.
47 Mehta V, Goel S, Kabarriti R, Cole D, Goldfinger M, Acuna-Villaorduna A, Pradhan K, Thota R,
Reissman S, Sparano JA, Gartrell BA. Case fatality rate of cancer patients with COVID-19 in a New York
hospital system. Cancer discovery. 2020 Jul 1;10(7):935-41.
48 Booth S, Willan J, Wong H, Khan D, Farnell R, Hunter A, Eyre T, Katz H, Dungarwalla M, Chen L,
Browning J. Regional outcomes of severe acute respiratory syndrome coronavirus 2 infection in
hospitalised patients with haematological malignancy. European journal of haematology. 2020
Oct;105(4):476-83.
49 Rea D, Mauro MJ, Cortes JE, Jiang Q, Pagnano KB, Ongondi M, Kok CH, Evans N, Hughes TP,
Foundation IC. COVID-19 in patients (pts) with chronic myeloid leukemia (CML): results from the
international CML foundation (iCMLf) CML and COVID-19 (CANDID) study. Blood. 2020 November
5;136:46-7.
50 Pagnano KB, Peralta EH, Navarro JR, David Salas LD, Delgado N, Moiraghi B, Toreli AC, Perobelli LM,
Fechio L, Quixada AT, Funke V. COVID-19 in chronic myeloid leukemia patients in Latin America.
Leukemia & Lymphoma. 2021 Nov 10;62(13):3212-8.
51 Zhang LL, Liu Y, Guo YG, Chang J, Gao B, Li ZZ, Geng W, Hu P, Song B, Zhang X, Wan CC. Convalescent
plasma rescued a severe COVID-19 patient with chronic myeloid leukemia blast crisis and myelofibrosis.
Turkish Journal of Hematology. 2021 Mar;38(1):74.
52 Demeter J, Weisinger J, Nagy Z. Mild clinical course of COVID-19 infection in chronic myeloid
leukemia (CML) patients receiving tyrosine kinase inhibitors (TKIs) without interruption. Mediterranean
Journal of Hematology and Infectious Diseases. 2021;13(1).
53 Yılmaz U, Pekmezci A, Gül Y, Eşkazan AE. COVID-19 in chronic-phase chronic myeloid leukemia
patients: A single-center survey from Turkey. Turkish Journal of Hematology. 2021 Mar;38(1):79.
54 Basquiera AL, García MJ, ROLÓN J, Olmedo J, Laviano J, Burgos R, Caeiro G, Remaggi G, Raña P,
Paoletti M, González CM. Clinical characteristics and evolution of hematological patients and COVID-19
in Argentina: a report from the Argentine Society of Hematology. Revista Medicina. 2021 Jul 1;81(4).
55 Kim CS, Kim JY, Choi DR. COVID-19 pneumonia concurrent with newly diagnosed chronic
myelogenous leukemia. Blood research. 2022 Mar 31;57(1):74.
56 Singh B, Ayad S, Kaur P, Kumar V, Gupta S, Maroules M. COVID-19-induced pancytopenia in a major
molecular response CML patient on dasatinib: A case report and review of the literature. European
Journal of Case Reports in Internal Medicine. 2021;8(2).
57 Čerňan M, Szotkowski T, Obr A, Látal V, Hluší A, Krhovská P, Klementová O, Kolář M, Sauer P, Faber E,
Fürst T. COVID-19 in 96 Patients With Hematologic Disease: The First Single-center Experience From the
Czech Republic. Clinical Lymphoma Myeloma and Leukemia. 2021 Sep 1;21(9):606-12.
