# Supplementary material for: SARS-CoV-2 and chronic myeloid leukemia: a systematic review
Source: Front Med (Lausanne). 2024 Jan 24;10:1280271. doi: 10.3389/fmed.2023.1280271 (PMC10847560; doi:10.3389/fmed.2023.1280271)
Supplement: Supplementary file 2 [file Table_2.xlsx]

## Sheet: Sheet1
reference	Age	gender	number of patients	duration of disease (CML)	CML phase	current CML treatment (TKI)	Treatment hold or continued	comorbidities	prioir vaccination	numbrt of doses	Sars-cov-2 varient	prior infection with sars-cov-2 / varient	disease severity (WHO)	Oxygen requirment	Treatment for covid received	duration of hospital stay	ICU admission	thrombosis	survived with full recovery or with sequele
58	median age 56	4 M, 5 F	9	The median time between CML and COVID-19 diagnoses was 3.9 years	not mentioned	7 patient were on imatinib and 2 patients were on Bosutinib		variable between patients some had IHD, DM, HTN, CKD ,AF , and 5 patients had no comorbidities	Patients 1 and 9 had the first dose of a COVID-19 vaccine before testing positive for COVID-19	not mentioned	not mentioned	not mentioned	2 severe and the 7 were mild	2 patient required oxygen	2 patient recieved remdesivir/dexamethasone/supplemental oxygen and 1 patient receieved clarithromycin/supplemental oxygen	not mentioned	1 patient	not mentioned	8 recovered without sequele 1 died
59	35	Male	1	not mentioned	accelreated phase	Nilotinib - after admission he was started on HYPER-CVAD chemotherapy protocol in association with nilotinib, and intrathecal chemotherapy based on methotrexate and cytarabine for the neuro meningeal involvement.	continued nilotinib.	non	not mentioned	not mentioned	not mentioned	not mentioned	severe	initially on oxygen mask with high flow rate of 15 L/min, on Day 6 he was placed on NIV, on Day 8 placed on HFNC FiO2 50%	Vitamin C 2g/d, Zinc 45mg 1cp/12h, corticosteroid therapy with dexamethasone 6mg/d, therapeutic dosing of low-molecular-weight heparin (LMWH) 8000UI/12H and gastric protection with proton pump inhibitors (PPIs) 20mg/d, as well as his tyrosine kinase inhibitor nilotinib. on second day he was started on Ceftriaxone and levofloxacin	37 days in COVID unit then trnferred to hematology ward	yes	no Pulmonary embolism	cranial nerve palsy with blast crisis, improved with treatement
60	50-65 (39%) . <50 27% 65–75 20% >75 14%	73% M, 27% F	217	median time of diagnosis six years (range three months to 18 years)	Molecular response (MR3–MR4.5)85%- Complete cytogenetic response 6% - Partial cytogenetic response 3% - Complete haematologic response 6%	Imatinib 27% - Nilotinib 26% - Dasatinib 18% - Bosutinib 8% - Ponatinib 8% - Asciminib 2% - TFR 11%		Hypertension 34% - Diabetes 22% - Dyslipidaemia 15% - CV disorders 11% - Neoplasia 2% - No comorbidities 44%	not mentioned	not mentioned	not mentioned	not mentioned	21 patients : mild - 18 patients moderate - 8 patients severe or ritical	26 patients required oxygen supply	not mentioned	Variable	8 patients were admitted to ICU	not mentioend	12 patients died, others survived.
61	69	female	1	newly diagnosed	not mentioned	imatinib	not mentioned	coronary artery disease, hypertension, diabetes mellitus, obesity, dyslipidemia	not mentioned	not mentioned	not mentioned	not mentioned	severe	yes, required intubation and mechanical ventilation	Hydroxychloroquine and Methylprednisolone	more than 50 days	yes	none	trachiostomy , post ICU syndrome, bed bound and trachiostamized
62	65	male	1	not mentioned	not mentioned	dasatinib	not mentioned	none	not mentioned	not mentioned	not mentioned	not mentioned	severe	yes , required non-invasive ventilation	received antibiotics and antiviral drugs (antibiotics, tocilizumab, antivirals	not mentioned	yes for 7 days	none	fully recovered
63	41	Male	1	4 years	blast phase	in the last 6 months >Hyper-CVAD chemotherapy protocol in combination with nilotinib and had received three courses of chemotherapy	continued nilotinib	none	not mentioned	not mentioned	not mentioned	not mentioned	severe	yes , non invasive ventilation	zinc, vitamin C (2 g/day), dexamethasone (6 mg/day), therapeutic dosing of low-molecular-weight heparin (8000 IU every 12 hours), proton pump inhibitors, tyrosine kinase inhibitor nilotinib, then 400 mg of tocilizumab	27 days in ICU and not mentioned whats after that	yes	none	his conditioned improved required oxygen 5 liter/ min
64	mean age 45±15.85	8 male - 13 female	21	not mentioned	Chronic stage CML	14 with imatinib - 5 Dasatinib - 2 Nilotinib	Imatinib was discontinued for 14 days because of long QT (QT interval was: 440 ms)	Diabetes mellitus, chronic renal failure and Behçet’s disease each were in one patient.	zero	zero	not mentioned	not mentioend	not mentioned	not mentioned	Favipravir to 15 patients, LMWH (enoxoparin 0.1 mg/kg/day) was administered to all cases, Oseltamivir 5 patients, Hydroxychlorachine 6 patients, Prednisolone (1 mg/kg 2 patients.	ont mentioned	no ICU admission	non	all survived (a mild clinical course of COVID-19 infection.)
65	mean age 45	10 M 1 F	11	mean 4.5 years	chronic	imatinib 5, dasatinib 2 , nilotinib2, ponatinib 1 , hydroxyurea1	continued	five had medical conditions like diabetes, hypertension, and hypothyroidism	7 vaccinated ,4 none	3 patient 3 doses and 4 patient 2 doses	Omicron	no	mild with fever and without respiratory distress	none	no	not mentioend	zero	none	all survived
66	64	male	1	6 months	newly diagnosed in chronic phase 6 month , the get covid 19 after that by one month then went to blast phase	not on treatment, was on. Observation		gastroesophageal reflux, type II diabetes, hypertension, Barrett esophagus, and chronic joint pain ,UC Recived steroids and vedolizumab	not vaccinated	none	not mentioned	not mentioned	asymptomatic	none	none	no	no	none	recovered from COVID-19 later developed AMML
33	N/A	not mentioned	142	not mentioned	chronic phase	not mentioned	for the 24 patient admitted , The most common comorbid conditions were cardiovascular diseases (N = 15), renal disease (N = 12), diabetes (N = 10), and chronic lung disease (N = 8).	106 unvaccinated vaccinated 36	2 doses (106)	not mentioned	not mentioned	not mentioend	not mentioned	not mentioned	n 24 hospitalized	none	zero	case fatality-rate of 1.9% (N = 2)	2 died
the table shows included articles with CML patients with SARS-COV2 in the post vaccination period
References
58 Nesr G, Saleem Z, Arami S. Outcome of COVID 19 in patients with chronic myeloid leukaemia: a single
centre UK experience. Journal of medical virology. 2021 December 15.
59 Bouchlarhem A, Haddar L, Lamzouri O, Nasri S, Aichouni N, Bkiyar H, Mebrouk Y, Skiker I, Housni B.
Multiple cranial nerve palsies revealing blast crisis in patient with chronic myeloid leukemia in the
accelerated phase under nilotinib during severe infection with SARS-COV-19 virus: case report and
review of literature. Radiology Case Reports. 2021 Nov 1;16(11):3602-9.
60 Breccia M, Abruzzese E, Accurso V, Attolico I, Barulli S, Bergamaschi M, Binotto G, Bocchia M,
Bonifacio M, Caocci G, Capodanno I. COVID‐19 infection in chronic myeloid leukaemia after one year of
the pandemic in Italy. A Campus CML report. British Journal of Haematology. 2022 Feb;196(3):559-65.
61 Ranganathan C, Fusinski SD, Obeid IM, Ismail KM, Ferguson DT, Raminick MF, Dawes SM. Therapeutic
plasma exchange for persistent encephalopathy associated with Covid-19. Eneurologicalsci. 2021 March
1;22:100327.
62 Alsaud AE, Nair AP, Matarneh AS, Sasi S, El Hassan R, Khan F, Coyle P, Khattab MA, Mohamed MF.
Case report: Prolonged viral shedding in six COVID-19 patients. The American journal of tropical
medicine and hygiene. 2021 Apr;104(4):1472.
63 Bouchlarhem A, Es-Saad O, Haddar L, Lamzouri O, Elaidouni G, Mimouni H, Bkiyar H, Housni B. Special
case of a patient in the blast phase of chronic myeloid leukemia successfully treated with tocilizumab
during critical SARS-CoV-2 infection. Journal of International Medical Research. 2022
Mar;50(3):03000605221082875.
64 Sincan G, Kalpakci Y, Kelkitli E, Erdem F, Kuskapan E, Erdemir M, Timuroğlu A. SARS-CoV-2 Infection in
Patients with Chronic Myeloid Leukemia: A Multicenter Retrospective Study. Medical Journal of
Bakirkoy. 2022;18(1).
65 Ali EA, Khamees I, Abu-Tineh M, Qasim H, Alshurafa A, Ahmed K, Malkawi L, Yassin MA. SARS-CoV-2
Omicron variant in patients with chronic myeloid leukemia: a retrospective study. Cureus. 2022 Apr
5;14(4).
66 Pelkey LJ, Graham DM, Zakem MH, Muza-Moons MM. Coexistence of Chronic Myelomonocytic
Leukemia and Ulcerative Colitis With Rapid Progression to Acute Myelomonocytic Leukemia: A Case
Report. Cureus. 2022 Feb 21;14(2).
33 Dahlén T, Flygt H, Lübking A, Olsson-Strömberg U, Wennström L, Dreimane A, Själander A, Leach S,
Gisslén M, Li H, Höglund M. The impact of Covid-19 in patients with chronic myeloid leukemia—a
nationwide population-based study. Leukemia. 2023 Apr 10:1-4.
